# Supplementary material for: Integrated Transcriptomics and Metabolomics Reveal the Mechanism of Alliin in Improving Hyperlipidemia
Source: Foods. 2023 Sep 13;12(18):3407. doi: 10.3390/foods12183407 (PMC10528980; doi:10.3390/foods12183407)
Supplement: Supplementary file 1 [file foods-12-03407-s001.zip]

Archive with 1 entries (1 files):
- foods-2598020-SI.pdf
